# Supplementary material for: Did They Deserve It? Adolescents’ Perception of Online Harassment in a Real-Case Scenario
Source: Int J Environ Res Public Health. 2022 Dec 19;19(24):17040. doi: 10.3390/ijerph192417040 (PMC9778851; doi:10.3390/ijerph192417040)
Supplement: Supplementary file 1 [file ijerph-19-17040-s001.zip]

Archive with 1 entries (1 files):
- ijerph-2070053-supplementary.pdf
